# Supplementary material for: Abnormal RasGRP1 Expression in the Post-Mortem Brain and Blood Serum of Schizophrenia Patients
Source: Biomolecules. 2022 Feb 18;12(2):328. doi: 10.3390/biom12020328 (PMC8869509; doi:10.3390/biom12020328)
Supplement: Supplementary file 1 [file biomolecules-12-00328-s001.zip]

Archive with 1 entries (1 files):
- biomolecules-1544910-supplementary.pdf
